# Supplementary material for: Interferon-Gamma Primed Human Clonal Mesenchymal Stromal Cell Sheets Exhibit Enhanced Immunosuppressive Function
Source: Cells. 2022 Nov 23;11(23):3738. doi: 10.3390/cells11233738 (PMC9737548; doi:10.3390/cells11233738)
Supplement: Supplementary file 1 [file cells-11-03738-s001.zip]

Archive with 1 entries (1 files):
- cells-2017889-supplementary.pdf
